# Supplementary material for: The Prevalence of Dietary Supplement Use for the Purpose of COVID-19 Prevention in Japan
Source: Nutrients. 2022 Aug 5;14(15):3215. doi: 10.3390/nu14153215 (PMC9370294; doi:10.3390/nu14153215)
Supplement: Supplementary file 1 [file nutrients-14-03215-s001.zip]

Archive with 1 entries (1 files):
- nutrients-1828549-supplementary.pdf
